# Supplementary material for: Anti-Metastatic Function of Extracellular Vesicles Derived from Nanog-Overexpressing Melanoma
Source: Curr Oncol. 2022 Feb 11;29(2):1029–46. doi: 10.3390/curroncol29020088 (PMC8870779; doi:10.3390/curroncol29020088)
Supplement: Supplementary file 1 [file curroncol-29-00088-s001.zip]

Archive with 1 entries (1 files):
- curroncol-1504984-supplementary.pdf
